# Supplementary material for: Retinoids in Fungal Infections: From Bench to Bedside
Source: Pharmaceuticals (Basel). 2021 Sep 24;14(10):962. doi: 10.3390/ph14100962 (PMC8539705; doi:10.3390/ph14100962)
Supplement: Supplementary file 1 [file pharmaceuticals-14-00962-s001.zip]

Archive with 1 entries (1 files):
- pharmaceuticals-1376482-supplementary.pdf
